# Supplementary material for: Patient-reported outcomes and neurotoxicity markers in patients treated with bispecific LV20.19 CAR T cell therapy
Source: Commun Med (Lond). 2022 May 12;2:49. doi: 10.1038/s43856-022-00116-5 (PMC9098435; doi:10.1038/s43856-022-00116-5)
Supplement: Supplementary file 4 — Supplementary Data 1 [file 43856_2022_116_MOESM4_ESM.xlsx]

## Sheet: Figure 1
Measure

## Sheet: Figure 2
NTX Group

## Sheet: Figure 3
RatioKynPrev_BL to 14

## Sheet: Figure 4
Cytokine
